# Supplementary material for: Identifying patients with an unfavorable prognosis in early stages of colorectal carcinoma
Source: Oncotarget. 2018 Jun 8;9(44):27423–34. doi: 10.18632/oncotarget.25384 (PMC6007960; doi:10.18632/oncotarget.25384)
Supplement: Supplementary file 2 [file oncotarget-09-27423-s002.xlsx]

## Sheet: Sheet1
Supplementary Table 1. Quantitative real-time RT-PCR analysis of CK20 and EGFR expression in PBMC-fractions from venous blood of patients with colorectal adenocarcinoma
ID	CK20 positive	CK20 [mean ct]	StDev CK20	EGFR positive	EGFR [mean ct]	StDev EGFR	TBP [mean ct]	StDev TBP	∆ct CK20	∆ct EGFR	CK20 [EU]	EGFR [EU]
1	+	36.24	0.79	+	37.49	0.55	25.76	0.05	10.48	11.73	69.87	0.29
2		-		+	37.05	n.a.	24.84	0.07		12.21		0.21
3	+	37.36	0.6		-		26.09	0.12	11.27		40.59
4		-			-		25.21	0.05
5		-			-		24.36	0.04
6		-		+	37.56	n.a.	26.56	0.07		11		0.49
7	+	40.27	0.01		-		25.32	0.09	14.95		3.17
8		-			-		25.14	0.07
9	+	39.83	0.52	+	38.16	n.a.	24.43	0.01	15.4	13.73	2.31	0.07
10	+	40.47	1.06	+	37.05	n.a.	23.68	0.06	16.79	13.37	0.88	0.09
11	+	39.66	n.a.		-		24.7	0.06	14.96		3.14
12	+	38.74	0.4	+	37.19	0.17	24.85	0.01	13.9	12.34	6.56	0.19
13		-		+	38.04	n.a.	25.95	0.01		12.08		0.23
14	+	45.52	n.a.		-		29.24	0.17	16.27		1.26
15	+	39.98	n.a.		-		25.93	0.02	14.04		5.93
16	+	40.12	n.a.	+	38.13	n.a.	25.34	0.01	14.78	12.79	3.56	0.14
17	+	39.7	n.a.		-		24.79	0.03	14.92		3.23
18		-		+	38.29	n.a.	25.01	0.13		13.28		0.1
19		-		+	37.99	0.35	24.91	0.02		13.08		0.12
20		-		+	36.1	0.39	25.35	0.04		10.75		0.58
21	+	39.87	n.a.		-		25.87	0.01	14		6.11
22	+	39.79	n.a.	+	37.96	n.a.	23.86	0.06	15.93	14.1	1.6	0.06
23		-			-		24.56	0.03
24		-		+	38.55	0.22	26.21	0.07		12.34		0.19
25		-		+	36.62	1.37	26.52	0.06		10.1		0.91
26		-		+	38.07	0	25.28	0.02		12.8		0.14
27	+	39.51	0.36		-		25.66	0.04	13.85		6.79
28	+	40.58	n.a.	+	35.95	0.55	24.6	0.06	15.98	11.35	1.55	0.38
29	+	40.46	1.04	+	38.39	n.a.	23.7	0.06	16.76	14.69	0.9	0.04
30		-		+	38.33	n.a.	24.17	0.05		14.16		0.05
31		-		+	39.09	0.38	27.25	0.04		11.83		0.27
32		-	n.a.	+	38.8	n.a.	25.79	0.14		13.01		0.12
33		-			-		25.56	0.01
34		-		+	38.09	n.a.	26.91	0.02		11.18		0.43
35	+	39.73	n.a.		-		25.26	0.03	14.47		4.41
36		-			-		25.94	0.06
37	+	40.79	0.23	+	37.89	n.a.	26.37	0.04	14.42	11.53	4.55	0.34
38	+	37.39	0.35	+	37.5	0.76	24.73	0.01	12.67	12.77	15.38	0.14
39		-			-		24.77	0.03
40		-			-		25.05	0.09
41	+	39.81	n.a.	+	38.25	0.05	24.96	0.02	14.85	13.29	3.38	0.1
42	+	39.67	n.a.		-		25.08	0.03	14.59		4.06
43		-		+	38	0.04	25.52	0.07		12.48		0.17
44		-			-		28.07	0.11
45		-		+	38.93	n.a.	25.81	0.05		13.12		0.11
46	+	39.38	0.78	+	37.3	0.88	24.67	0.05	14.71	12.63	3.74	0.16
47	+	40.59	n.a.		-		25.91	0.11	14.68		3.8
48	+	38.96	n.a.		-		24.93	0.07	14.03		5.98
49	+	39.67	n.a.		-		24.75	0.02	14.92		3.22
50	+	36.65	5.03	+	38.18	n.a.	24.5	0.02	12.15	13.68	22.02	0.08
51	+	39.79	n.a.		-		25.01	0.04	14.78		3.56
52		-		+	38.49	1.21	24.65	0.07		13.85		0.07
53	+	39.62	0.42	+	34.71	n.a.	24.22	0.01	15.39	10.49	2.32	0.7
54		-		+	38.1	n.a.	24.96	0.01		13.15		0.11
55	+	40.03	n.a.		-		24.67	0.03	15.36		2.38
56		-			-		25.28	0.08
57	+	36.59	0.52		-		22.88	0.07	13.71		7.46
58		-		+	39.15	1.56	24.69	0.05		14.46		0.04
59	+	40.33	n.a.	+	38.68	n.a.	24.37	0.04	15.96	14.31	1.57	0.05
ID	CK20 positive	CK20 [mean ct]	StDev CK20	EGFR positive	EGFR [mean ct]	StDev EGFR	TBP [mean ct]	StDev TBP	∆ct CK20	∆ct EGFR	CK20 [EU]	EGFR [EU]
60		-		+	38.11	n.a.	24.75	0.06		13.36		0.1
61		-			-		25.31	0.15
62	+	39.79	n.a.	+	37.07	n.a.	24.61	0	15.18	12.47	2.69	0.18
63	+	39.42	n.a.		-		24.93	0.06	14.49		4.35
64	+	39.68	n.a.		-		25.15	0.01	14.52		4.25
65	+	40.03	n.a.	+	39.48	1.93	25.15	0.07	14.88	14.33	3.32	0.05
66	+	36.43	0.79	+	37.99	0.06	25.67	0.01	10.77	12.33	57.32	0.19
67		-			-		25.14	0.04
68		-		+	37.48	n.a.	25.71	0.09		11.78		0.29
69		-			-		26.51	0.09
70		-			-		26.48	0.06
71		-			-		25.87	0.04
72		-			-		25.58	0.02
73	+	39.49	0.05		-		25.33	0.07	14.16		5.46
74		-		+	36.36	n.a.	25.66	0.06		10.69		0.6
75		-			-		25.57	0.03
76		-			-		26.05	0.02
77	+	40.03	1.52		-		25.49	0.12	14.54		4.2
78		-			-		25.98	0.02
79		-		+	37.31	1.27	25.59	0.03		11.72		0.3
80		-			-		25.91	0.03
81	+	39.59	n.a.	+	38.09	n.a.	24.96	0.02	14.63	13.14	3.94	0.11
82		-		+	37.79	0.39	24.99	0.05		12.8		0.14
83		-			-		25.36	0.09
84	+	41.07	1.08		-		25.92	0.05	15.14		2.76
85	+	40.22	0.3		-		24.98	0.03	15.24		2.59
86		-		+	38.86	0.9	26.79	0.1		12.08		0.23
87	+	39.78	n.a.	+	37.07	n.a.	25.13	0.09	14.66	11.95	3.87	0.25
88		-		+	38.17	n.a.	23.82	0.05		14.35		0.05
89	+	39.7	n.a.	+	35.59	0.56	25.02	0.05	14.68	10.57	3.8	0.66
90	+	40.22	1.29		-		24.57	0.08	15.66		1.94
91		-			-		26.71	0.05
92	+	32.27	0.23	+	35.87	0.38	25.19	0.02	7.08	10.67	739.79	0.61
93	+	38.76	1.45		-		26.1	0.05	12.66		15.45
94	+	41.66	n.a.		-		25.96	0.05	15.7		1.88
95		-		+	38.15	n.a.	26.14	0.05		12.02		0.24
96		-			-		25.29	0.04
97	+	39.88	0.21		-		23.93	0.34	15.94		1.59
98	+	40.27	n.a.	+	38.62	n.a.	24.95	0.07	15.32	13.67	2.45	0.08
99		-		+	38.14	n.a.	25.4	0.03		12.74		0.15
100	+	39.84	0.43		-		25.46	0.09	14.38		4.7
101	+	37.96	n.a.	+	36.96	n.a.	24.27	0.09	13.68	12.69	7.6	0.15
102		-			-		25.97	0.04
103	+	45.31	n.a.		-		29.44	0.07	15.87		1.67
104	+	38.78	n.a.	+	38.57	n.a.	25.75	0.03	13.03	12.83	11.93	0.14
105		-			-		25.93	0.01
106	+	40.34	0.9	+	38.14	n.a.	25.35	0.07	14.99	12.78	3.08	0.14
107		-		+	37.17	n.a.	25.13	0.04		12.04		0.24
108		-			-		25.51	0.03
109	+	39.83	n.a.		-		24.89	0.06	14.94		3.18
110		-		+	38.35	0.01	25.92	0.09		12.44		0.18
111		-		+	38.03	0.36	25.62	0.07		12.4		0.18
112	+	39.59	0.52		-		24.58	0.04	15.01		3.03
113	+	41.07	n.a.		-		26.18	0.06	14.89		3.3
114	+	40.23	n.a.		-		25.17	0.12	15.07		2.91
115	+	39.61	0.57		-		25.86	0.07	13.75		7.27
116	+	41.68	n.a.	+	38.04	n.a.	25.37	0.02	16.31	12.67	1.23	0.15
117		-		+	38.07	n.a.	25.21	0.06		12.86		0.13
118	+	39.99	0.46		-		25.16	0.08	14.83		3.43
119		-			-		25.2	0.05
120		-		+	38.23	n.a.	25.63	0.04		12.6		0.16
ID	CK20 positive	CK20 [mean ct]	StDev CK20	EGFR positive	EGFR [mean ct]	StDev EGFR	TBP [mean ct]	StDev TBP	∆ct CK20	∆ct EGFR	CK20 [EU]	EGFR [EU]
121		-			-		26.84	0.07
122	+	40.41	n.a.	+	38.03	0.09	25.56	0.08	14.86	12.48	3.37	0.18
123		-			-		25.62	0.04
124	+	39.97	0.17	+	37.31	1.06	25.01	0.01	14.96	12.3	3.13	0.2
125	+	39.01	0.4	+	38.51	0.2	24.92	0.07	14.09	13.59	5.72	0.08
126	+	39.69	0.14		-		25.16	0.1	14.54		4.2
127	+	40	n.a.		-		24.93	0.03	15.06		2.92
128	+	37.59	0.75	+	38.25	n.a.	25.09	0.02	12.5	13.17	17.21	0.11
129		-		+	38.15	n.a.	24.41	0.1		13.74		0.07
130		-		+	38.55	n.a.	25.28	0.13		13.27		0.1
131	+	39.19	1.12		-		26.9	0.03	12.29		19.92
132	+	40.05	n.a.	+	39.12	n.a.	24.97	0.03	15.08	14.15	2.89	0.06
133	+	41.26	n.a.	+	38.32	0.91	26.67	0.05	14.59	11.65	4.05	0.31
134		-		+	38.51	n.a.	26.15	0.03		12.36		0.19
135		-		+	39.25	n.a.	25.56	0.05		13.69		0.08
136	+	38.9	n.a.		-		26.41	0.07	12.49		17.34
137	+	39.36	0.72		-		24.83	0.05	14.53		4.23
138	+	39.58	0.22		-		25.19	0.05	14.39		4.65
139	+	41.21	1.95		-		25	0.07	16.21		1.32
140	+	38.9	0.15	+	38.4	n.a.	25.23	0.02	13.66	13.16	7.72	0.11
141	+	38.3	0.32	+	37.36	n.a.	25.01	0.01	13.29	12.34	10	0.19
142	+	39.97	n.a.	+	38.26	n.a.	25.15	0.08	14.83	13.12	3.44	0.11
143		-		+	38.32	n.a.	25.81	0.1		12.51		0.17
144	+	36.7	0.26		-		25.53	0.05	11.17		43.4
145	+	38.88	n.a.	+	38.25	0.14	25.06	0.15	13.81	13.19	6.95	0.11
146	+	40.39	0.03		-		25.5	0.07	14.89		3.3
147		-		+	38.12	n.a.	25.8	0.12		12.32		0.2
148	+	38.88	1.14		-		25.19	0.04	13.69		7.58
149		-		+	38.2	0.03	26.22	0.03		11.98		0.25
150	+	39.64	n.a.	+	38.11	n.a.	25.6	0.02	14.04	12.51	5.92	0.17
151	+	40.08	n.a.	+	38.33	n.a.	25.88	0.08	14.2	12.45	5.32	0.18
152		-		+	38.29	0.06	25.69	0.06		12.6		0.16
153	+	39.37	0.88		-		25.02	0.04	14.34		4.81
154		-		+	38.2	n.a.	25.4	0.03		12.8		0.14
155		-			-		25.59	0.08
156		-			-		26.13	0.04
157		-			-		25.51	0.04
158		-		+	38.12	0.69	26.42	0.07		11.71		0.3
159		-			-		25.06	0.09
160		-			-		25.94	0.04
161		-		+	35.27	n.a.	25.25	0.03		10.01		0.97
162	+	42.61	n.a.	+	39.4	n.a.	26.7	0.01	15.91	12.7	1.63	0.15
163	+	41.25	n.a.		-		25.93	0.04	15.32		2.44
164	+	40.46	0.19	+	38.34	n.a.	25.54	0.02	14.91	12.79	3.24	0.14
165	+	40.07	0.13		-		25.59	0.08	14.48		4.38
166		-			-		26.41	0.11
167	+	40.47	0.04		-		27.21	0.02	13.26		10.18
168	+	40.02	0.63		-		26.43	0.12	13.59		8.1
169		-			-		26.6	0.04
170	+	39.65	n.a.		-		26.07	0.03	13.59		8.13
171	+	39.99	n.a.		-		26.69	0.02	13.3		9.91
172	+	38.27	0.43	+	38.11	n.a.	25.85	0.08	12.43	12.27	18.17	0.2
173	+	39.79	n.a.	+	37.07	n.a.	24.96	0.02	14.83	12.11	3.43	0.23
174	+	39.87	0.09		-		26.19	0.07	13.68		7.62
175	+	39.67	n.a.		-		25.19	0.09	14.47		4.4
176	+	46.45	n.a.		-		29.19	0.03	17.26		0.64
177		-			-		26.99	0.02
178		-		+	37.05	n.a.	26.53	0.01		10.52		0.68
179		-			-		25.47	0.11
180		-			-		25.23	0.03
181	+	40.78	n.a.		-		25.49	0.05	15.29		2.49
182		-			-		24.52	0.1
ID	CK20 positive	CK20 [mean ct]	StDev CK20	EGFR positive	EGFR [mean ct]	StDev EGFR	TBP [mean ct]	StDev TBP	∆ct CK20	∆ct EGFR	CK20 [EU]	EGFR [EU]
183	+	39.66	n.a.	+	38.52	n.a.	24.56	0.09	15.1	13.97	2.84	0.06
184	+	39.92	0.7	+	38.15	n.a.	26.39	0.04	13.53	11.77	8.43	0.29
185		-			-		25.93	0.04
186		-			-		27.33	0.13
187		-		+	37.56	0.65	26.44	0.12		11.12		0.45
188	+	39.49	0.69	+	38.21	0.13	25.91	0.05	13.58	12.3	8.19	0.2
189	+	37.1	0.52	+	37.87	0.62	26.29	0.03	10.81	11.58	55.78	0.33
190		-		+	38.98	n.a.	25.91	0.05		13.07		0.12
191	+	35.52	0.14	+	38.27	n.a.	25.83	0.02	9.69	12.44	121.01	0.18
192		-			-		26.62	0.04
193	+	37.68	0.1		-		26.05	0.09	11.63		31.58
194	+	39.65	n.a.	+	38.4	n.a.	25.11	0.05	14.54	13.29	4.19	0.1
195	+	35.83	0.5		-		24.69	0.03	11.14		44.46
196		-		+	37.05	n.a.	26.07	0.11		10.98		0.49
197	+	39.86	n.a.		-		25.62	0.03	14.24		5.16
198	+	39.51	n.a.		-		26.22	0.07	13.29		9.98
199	+	38.1	0.35		-		24.9	0.06	13.2		10.6
200	+	38.13	n.a.	+	38.65	0.57	24.32	0.05	13.81	14.33	6.96	0.05
201		-		+	37.14	1.02	26.18	0.1		10.97		0.5
202		-			-		26.28	0.02
203		-		+	38.39	n.a.	25.02	0.1		13.37		0.09
204	+	38.74	0.99	+	38.05	n.a.	25.45	0.09	13.3	12.6	9.95	0.16
205	+	40.66	n.a.		-		24.57	0.03	16.09		1.43
206		-			-		27.29	0.12
207	+	40.22	n.a.		-		24.82	0.08	15.4		2.32
208	+	32.39	0.05	+	36.57	1.56	24.8	0.06	7.59	11.77	517.94	0.29
209		-			-		26.25	0.07
210		-			-		26.93	0.1
211	+	39.41	n.a.	+	39	0.79	25.4	0.03	14.01	13.6	6.06	0.08
212	+	39.21	0.52	+	38.14	n.a.	25.35	0.05	13.86	12.79	6.72	0.14
213		-		+	40.59	3.45	24.8	0.04		15.78		0.02
214	+	37.96	1.31	+	39.56	n.a.	25.2	0.06	12.76	14.36	14.45	0.05
215	+	39.25	0.89	+	37.82	0.53	25.75	0.04	13.5	12.06	8.66	0.23
216	+	39.76	n.a.	+	38.2	1.1	25.18	0.09	14.58	13.02	4.07	0.12
217		-			-		35.62	0.31
218		-			-		28.12	0.06
219		-			-		24.33	0.03
220	+	40.28	n.a.	+	38.55	n.a.	25.27	0.05	15.01	13.28	3.02	0.1
221	+	34.17	0.14	+	37.58	n.a.	24.36	0.03	9.81	13.22	111.15	0.1
222	+	39.76	0.36		-		25.21	0.1	14.55		4.16
223	+	39.46	0.05	+	37.98	n.a.	24.58	0.06	14.88	13.4	3.32	0.09
224		-			-		24.38	0.03
225		-			-		29	0.09
226		-			-		37.17	0.55
227		-			-		36.95	0.46
228		-			-		33.83	0.08
229		-		+	37.96	n.a.	27.46	0.13		10.5		0.69
230	+	37.53	0.96		-		25.79	0.08	11.74		29.17
231	+	39.32	1.38	+	38.59	0.63	24.49	0.05	14.83	14.11	3.43	0.06
232		-			-		26.18	0.03
233		-		+	38.54	0.22	25.88	0.05		12.66		0.15
234	+	41.26	1.71		-		25.87	0.1	15.38		2.34
235	+	39.79	0.23	+	36.57	n.a.	25.71	0.08	14.08	10.85	5.78	0.54
236	+	40.32	n.a.	+	37.75	1.08	26	0.07	14.33	11.75	4.86	0.29
237	+	41.09	n.a.	+	38.26	0.03	25.91	0.09	15.18	12.35	2.7	0.19
238	+	39.67	0.65		-		25.64	0.06	14.03		5.98
239	+	40.46	n.a.		-		25.79	0.09	14.67		3.84
240	+	40.13	0.35		-		25.63	0.13	14.5		4.32
241	+	39.64	0.82	+	38.3	n.a.	25.14	0.02	14.5	13.16	4.31	0.11
242		-			-		24.98	0.05
243	+	40.38	n.a.		-		25.77	0.06	14.61		4
ID	CK20 positive	CK20 [mean ct]	StDev CK20	EGFR positive	EGFR [mean ct]	StDev EGFR	TBP [mean ct]	StDev TBP	∆ct CK20	∆ct EGFR	CK20 [EU]	EGFR [EU]
244		-		+	37.56	0.74	25.13	0.08		12.44		0.18
245	+	39.97	n.a.		-		25.32	0.05	14.65		3.89
246		-			-		24.15	0.07
247	+	39.88	n.a.	+	37.67	1.27	24.84	0.04	15.04	12.84	2.97	0.14
248	+	39.7	0.58	+	37.63	1.67	25.41	0.07	14.3	12.22	4.97	0.21
249	+	38.92	0.87		-		24.65	0.05	14.27		5.05
250	+	37.83	1.34		-		25.6	0.06	12.23		20.79
251		-			-		25.12	0.11
252		-		+	38.33	0.13	25.53	0.08		12.8		0.14
253	+	37.18	0.45		-		25.3	0.04	11.88		26.52
254	+	40.22	n.a.	+	39.45	n.a.	24.84	0.09	15.38	14.61	2.35	0.04
255		-		+	38.05	n.a.	25	0.04		13.05		0.12
256	+	37.32	1		-		26.11	0.03	11.21		42.26
257		-			-		26.01	0.05
258		-		+	38.32	0.15	25.78	0.05		12.54		0.17
259	+	40.2	n.a.	+	34.01	0.23	25.94	0.01	14.26	8.08	5.09	3.71
260		-		+	38.09	n.a.	25.83	0.02		12.26		0.2
261		-		+	38.25	0.26	25.96	0.02		12.29		0.2
262		-			-		25.63	0.06
263		-		+	38.89	n.a.	25.31	0.09		13.58		0.08
264		-		+	37.43	n.a.	25.19	0.05		12.24		0.21
265	+	36.21	0.12		-		24.65	0.1	11.56		33.24
266		-			-		24.99	0.06
267		-		+	37.67	0.76	25.99	0.09		11.67		0.31
268		-			-		25.95	0.03
269		-		+	38.46	0.43	25.63	0.05		12.83		0.14
270		-			-		25.64	0.22
271		-			-		25.84	0.12
272		-			-		25.98	0.04
273		-			-		25.86	0.08
274		-			-		27.46	0.07
275	+	42.15	0.42		-		28.14	0.08	14.01		6.04
276	+	40.47	n.a.		-		25.96	0.04	14.51		4.3
277		-		+	38.19	n.a.	26.76	0.11		11.43		0.36
278	+	40.68	1.12	+	37.78	0.87	25.21	0.04	15.47	12.57	2.2	0.16
279		-		+	38.7	0.72	25.34	0.08		13.36		0.1
280		-		+	38.29	n.a.	25.89	0.01		12.4		0.19
281	+	40.16	1.8		-		25.04	0.05	15.12		2.81
282		-		+	37.7	n.a.	26.72	0.06		10.98		0.49
283		-			-		25.55	0.07
284	+	39.7	n.a.	+	37.63	0.79	26.42	0.05	13.27	11.21	10.1	0.42
285	+	41.28	0.77		-		25.78	0.01	15.5		2.16
286		-		+	39.67	1.03	31.11	0.5		8.56		2.65
287	+	39.98	n.a.	+	37.19	0.01	25.97	1.73	14.01	11.22	6.07	0.42
288	+	41.22	0.8		-		26.69	0.06	14.53		4.24
289		-			-		25.84	0.03
290		-			-		26.63	0.12
291		-		+	38.07	n.a.	25.93	0.09		12.15		0.22
292		-			-		25.76	0.05
293	+	40.64	0.53		-		26.34	0.03	14.29		4.98
294	+	40.9	n.a.		-		26.62	0.05	14.28		5.04
295	+	40.15	0.35		-		26.67	0.06	13.47		8.78
296	+	41.56	n.a.		-		26.01	0.1	15.55		2.08
297	+	40.09	n.a.	+	38.1	n.a.	25.77	0.08	14.32	12.33	4.89	0.19
298		-			-		25.61	0.15
299	+	38.89	1.07	+	38.22	n.a.	25.09	0.06	13.8	13.13	7	0.11
300	+	42.05	n.a.		-		26.32	0.08	15.73		1.84
301		-			-		26.37	0.12
302		-			-		26.44	0.09
303		-			-		26.66	0.04
304		-			-		25.73	0.1
ID	CK20 positive	CK20 [mean ct]	StDev CK20	EGFR positive	EGFR [mean ct]	StDev EGFR	TBP [mean ct]	StDev TBP	∆ct CK20	∆ct EGFR	CK20 [EU]	EGFR [EU]
305	+	39.95	n.a.		-		25.56	0.1	14.39		4.64
306		-		+	38.02	n.a.	26.22	0.01		11.8		0.28
307		-			-		33.28	0.14
308		-			-		28.04	0.06
309		-			-		28.12	0.13
310	+	38.52	0.91	+	38.19	n.a.	26.89	0.06	11.64	11.3	31.41	0.4
311		-		+	39.02	n.a.	25.15	0.02		13.86		0.07
312	+	37.2	0.56	+	38.19	n.a.	26.07	0.04	11.13	12.12	44.65	0.22
313		-			-		27.13	0.03
314		-		+	38.89	1.72	25.2	0.02		13.69		0.08
315	+	37.8	0.14	+	37.08	0.57	25.24	0.06	12.57	11.84	16.5	0.27
316		-			-		26	0.02
317	+	42.23	0.71		-		26.13	0.06	16.1		1.42
318	+	41.02	n.a.	+	41.24	5.2	26.24	0.06	14.78	15	3.56	0.03
319		-		+	39.71	n.a.	27	0.09		12.71		0.15
320		-		+	39	n.a.	27.47	0.02		11.53		0.34
321		-		+	38.31	n.a.	26.32	0.08		11.99		0.25
322	+	40.82	1.82		-		27.49	0.13	13.34		9.67
323		-		+	38.47	n.a.	26.02	0.06		12.45		0.18
324		-			-		26.73	0.1
325	+	39.86	n.a.		-		26.44	0.06	13.42		9.12
326	+	39.68	n.a.		-		26.56	0.06	13.11		11.28
327	+	38.58	0.97	+	38.49	n.a.	26.34	0.04	12.24	12.15	20.65	0.22
328		-			-		27.27	0.03
329	+	39.43	1.21	+	37.58	n.a.	25.61	0.04	13.82	11.97	6.93	0.25
330	+	41	n.a.	+	38.54	1.13	25.03	0.03	15.98	13.52	1.55	0.09
331	+	40.72	n.a.		-		25.34	0.12	15.37		2.36
332	+	39.39	1.33		-		26.45	0.07	12.94		12.72
333	+	39.32	0.22	+	38.63	0.31	25.52	0.08	13.8	13.11	7.01	0.11
334	+	39.71	n.a.		-		25.49	0.08	14.22		5.26
335	+	38.96	0.14		-		25.44	0.03	13.52		8.51
336	+	43.23	n.a.		-		26.52	0.11	16.7		0.94
337	+	43.97	5.65	+	38.54	0.11	27.03	0.08	16.94	11.51	0.8	0.34
338	+	40.08	0.51		-		25.92	0.04	14.16		5.45
339	+	42.37	n.a.	+	38.93	n.a.	27.47	0.14	14.9	11.46	3.27	0.35
340	+	31.47	0.16	+	34.86	1.03	26.81	0.01	4.66	8.04	3956.4	3.8
341		-			-		26.58	0.04
342	+	39.65	n.a.		-		29.09	0.16	10.55		66.62
343	+	39.5	1.04	+	38.32	n.a.	27.13	0.07	12.37	11.19	18.86	0.43
344		-			-		26.4	0.06
345		-			-		26.7	0.04
346		-			-		27.03	0.04
347	+	38.63	0.69	+	38.69	n.a.	26.02	0.09	12.61	12.67	15.96	0.15
348	+	39.44	2.28		-		26.53	0.06	12.91		12.97
349		-			-		28.04	0.05
350	+	38.63	0.48		-		25.14	0.05	13.49		8.71
351		-		+	38.37	0.23	28.42	0.08		9.94		1.02
352		-			-		26.41	0.04
353		-			-		25.27	0.09
354	+	38.42	0.58	+	38.77	0.56	25.04	0.02	13.38	13.73	9.37	0.07
355		-			-		26.99	0.02
356	+	39.71	n.a.		-		27.03	0.05	12.68		15.23
357	+	38.98	0.53	+	36.8	0.7	26.44	0.03	12.53	10.35	16.85	0.76
358	+	38.06	n.a.		-		25.62	0.04	12.44		17.98
359	+	40.5	n.a.	+	38.33	0.04	24.44	0.1	16.05	13.88	1.47	0.07
360	+	40.22	n.a.	+	38.4	0.94	25.6	0.09	14.61	12.8	3.99	0.14
361	+	38.57	1.25	+	38.48	n.a.	25.24	0.09	13.33	13.25	9.7	0.1
362	+	39.37	1.2		-		24.56	0.14	14.8		3.49
363		-		+	38.22	n.a.	29.04	0.05		9.18		1.73
364		-			-		27.4	0.35
365		-			-		28.91	0.06
ID	CK20 positive	CK20 [mean ct]	StDev CK20	EGFR positive	EGFR [mean ct]	StDev EGFR	TBP [mean ct]	StDev TBP	∆ct CK20	∆ct EGFR	CK20 [EU]	EGFR [EU]
366		-			-		28.09	0.07
367	+	44.49	1.46	+	39.3	n.a.	27.38	0.12	17.11	11.92	0.71	0.26
368	+	40.18	0.68	+	38.38	n.a.	24.22	0.05	15.96	14.16	1.57	0.05
369		-			-		27.52	0.1
370	+	40.8	0.23		-		24.83	0.04	15.96		1.56
371	+	39.88	n.a.		-		26.06	0.05	13.82		6.94
372	+	40.05	n.a.		-		27.01	0.06	13.04		11.85
373		-			-		29.21	0.09
374		-			-		26.39	0.05
375		-			-		31.54	0.12
376	+	40.21	0.26		-		26.46	0.17	13.75		7.25
377		-			-		32.28	0.02
378		-			-		30.39	0.02
379		-			-		27.33	0.12
380	+	38.47	1		-		30.01	0.08	8.46		283.13
381	+	40.13	n.a.		-		28.72	0.03	11.41		36.77
All patient samples (n=381) are listed in the order of collection. Realtime RT-PCR reactions were run as described in the methods section and results are shown as mean ct-values of triplicates analyzed. The PCR assay was rated positive if at least one of three triplicates was positive. In cases with only one positive PCR reaction, the standard deviation (StDev) is given as “not applicable (n.a.).…
EU= 2-∆ct * y, where y is an assay-specific arbitrary factor applied to all samples (yCK20=105; yEGFR=103). CK20: cytokeratin 20; EGFR: epidermal growth factor receptor; TBP: TATA-box-binding protein; EU: expression units.
